# Supplementary material for: Genomic Characterization of the Barnacle Balanus improvisus Reveals Extreme Nucleotide Diversity in Coding Regions
Source: Mar Biotechnol (NY). 2021 May 1;23(3):402–16. doi: 10.1007/s10126-021-10033-8 (PMC8270832; doi:10.1007/s10126-021-10033-8)
Supplement: Supplementary file 2 — Supplementary file2 (XLSX 18 KB) Supplementary information Table S1. Nucleotide diviersity estimates for the 66 CEGMA allelic pairs. [file 10126_2021_10033_MOESM2_ESM.xlsx]

## Sheet: Sheet1
Table S1: Nucleotide diviersity estimates for the 66 CEGMA allelic pairs
dN/dS estimates based on Nei & Gojobori 1986
CEGMA GENE NAME	DIVERSITY AA (%)	DIVERSITY NT π (%)	DIVERSITY π4FD all_codons #	DIVERSITY π4FD "all_fourfold" #	DIVERSITY π4FD “mismatch_fourfold" #	DIVERSITY π4FD (%)	dN	dS	dN/dS	KOG FUNCTIONAL DESCRIPTION
KOG0018	0	2.8	1241	271	31	11	0.0006	0.1354	0.0045	KOG0018 Structural maintenance of chromosome protein 1 (sister chromatid cohesion complex Cohesin, subunit SMC1)
KOG0190	1.1	3.2	491	187	25	13	0.0093	0.1221	0.0761	KOG0190 Protein disulfide isomerase (prolyl 4-hydroxylase beta subunit)
KOG0276	0	4	373	123	25	20	0	0.2022	0	KOG0276 Vesicle coat complex COPI, beta' subunit
KOG0285	2.8	8.4	325	128	34	27	0.0177	0.3275	0.054	KOG0285 Pleiotropic regulator 1
KOG0291	0.5	6.9	345	119	31	26	0.002	0.3254	0.0062	KOG0291 WD40-repeat-containing subunit of the 18S rRNA processing complex
KOG0292	0	4.4	534	227	43	19	0.0023	0.206	0.0113	KOG0292 Vesicle coat complex COPI, alpha subunit
KOG0344	2.6	6.1	647	341	67	20	0.0119	0.2374	0.05	KOG0344 ATP-dependent RNA helicase
KOG0346	0.5	6.3	572	276	58	21	0.0023	0.3033	0.0077	KOG0346 RNA helicase
KOG0357	0	3.5	356	128	18	14	0	0.164	0	KOG0357 Chaperonin complex component, TCP-1 epsilon subunit (CCT5)
KOG0468	0.3	7.6	977	500	149	30	0.0023	0.3815	0.006	KOG0468 U5 snRNP-specific protein
KOG0495	0	7.4	459	141	44	31	0	0.3676	0	KOG0495 HAT repeat protein
KOG0534	1	8.8	308	187	54	29	0.0082	0.393	0.0208	KOG0534 NADH-cytochrome b-5 reductase
KOG0602	2.3	5.5	433	193	27	14	0.0145	0.2179	0.0667	KOG0602 Neutral trehalase
KOG0631	3.7	5.3	312	107	18	17	0.018	0.1703	0.1055	KOG0631 Galactokinase
KOG0659	0.3	5.8	344	179	36	20	0.0026	0.2623	0.0099	KOG0659 Cdk activating kinase (CAK)/RNA polymerase II transcription initiation/nucleotide excision repair factor TFIIH/TFIIK, kinase subunit CDK7
KOG0679	0	4	371	179	27	15	0.0023	0.1868	0.0126	KOG0679 Actin-related protein - Arp4p/Act3p
KOG0683	0.3	3.3	366	178	27	15	0.0012	0.1495	0.008	KOG0683 Glutamine synthetase
KOG0758	0	3.2	310	198	26	13	0	0.1301	0	KOG0758 Mitochondrial carnitine-acylcarnitine carrier protein
KOG0767	7.4	7.8	358	120	22	18	0.0411	0.2232	0.1839	KOG0767 Mitochondrial phosphate carrier protein
KOG0784	0.5	5.5	392	198	43	22	0.0022	0.2633	0.0085	KOG0784 Isocitrate dehydrogenase, gamma subunit
KOG0787	0.5	2	312	87	8	9	0.0021	0.0853	0.0252	KOG0787 Dehydrogenase kinase
KOG0853	1.4	6.3	428	255	45	18	0.0094	0.2383	0.0395	KOG0853 Glycosyltransferase
KOG0922	0	2.8	962	339	49	14	0	0.1225	0	KOG0922 DEAH-box RNA helicase
KOG0960	1.6	3.9	430	220	29	13	0.0084	0.1473	0.0572	KOG0960 Mitochondrial processing peptidase, beta subunit, and related enzymes (insulinase superfamily)
KOG0985	0.3	3.9	802	341	57	17	0.0021	0.1748	0.0119	KOG0985 Vesicle coat protein clathrin, heavy chain
KOG1036	0	4.5	328	166	32	19	0.0013	0.2074	0.0065	KOG1036 Mitotic spindle checkpoint protein BUB3, WD repeat superfamily
KOG1047	1.2	4.5	637	271	46	17	0.0069	0.1817	0.0382	KOG1047 Bifunctional leukotriene A4 hydrolase/aminopeptidase LTA4H
KOG1058	0	2.9	531	140	18	13	0	0.1222	0	KOG1058 Vesicle coat complex COPI, beta subunit
KOG1098	1.4	6.9	860	376	93	25	0.0094	0.3284	0.0287	KOG1098 Putative SAM-dependent rRNA methyltransferase SPB1
KOG1137	0.1	6.7	683	343	96	28	0.0013	0.341	0.0038	KOG1137 mRNA cleavage and polyadenylation factor II complex, BRR5 (CPSF subunit)
KOG1148	1.8	4.2	773	385	60	16	0.0083	0.1647	0.0505	KOG1148 Glutaminyl-tRNA synthetase
KOG1158	0.6	5.4	309	95	19	20	0.0054	0.2216	0.0244	KOG1158 NADP/FAD dependent oxidoreductase
KOG1235	2.8	8.5	534	146	36	25	0.019	0.3515	0.054	KOG1235 Predicted unusual protein kinase
KOG1268	0	4.5	365	190	31	16	0	0.1712	0	KOG1268 Glucosamine 6-phosphate synthetases, contain amidotransferase and phosphosugar isomerase domains
KOG1300	0.3	5.5	577	162	31	19	0.003	0.2413	0.0125	KOG1300 Vesicle trafficking protein Sec1
KOG1335	0.2	5.6	503	275	63	23	0.004	0.2485	0.0161	KOG1335 Dihydrolipoamide dehydrogenase
KOG1367	0.5	4.1	366	110	18	16	0.0022	0.1742	0.0125	KOG1367 3-phosphoglycerate kinase
KOG1374	0.4	8.7	455	133	43	32	0.0016	0.4875	0.0032	KOG1374 Gamma tubulin
KOG1394	1.4	4.9	414	251	42	17	0.0065	0.1752	0.0374	KOG1394 3-oxoacyl-(acyl-carrier-protein) synthase (I and II)
KOG1463	0	5.3	300	114	23	20	0	0.2609	0	KOG1463 26S proteasome regulatory complex, subunit RPN6/PSMD11
KOG1539	0.9	7	471	174	50	29	0.0042	0.3308	0.0127	KOG1539 WD repeat protein
KOG1555	0	7.8	311	156	51	33	0	0.4272	0	KOG1555 26S proteasome regulatory complex, subunit RPN11
KOG1556	0.3	2.3	349	153	17	11	0.0025	0.0973	0.0255	KOG1556 26S proteasome regulatory complex, subunit RPN8/PSMD7
KOG1936	1.2	5	471	131	26	20	0.0082	0.1955	0.0422	KOG1936 Histidyl-tRNA synthetase
KOG1980	2.6	5.5	458	217	34	16	0.0126	0.2114	0.0598	KOG1980 Uncharacterized conserved protein
KOG2035	0.6	2.7	358	173	18	10	0.0037	0.1083	0.0345	KOG2035 Replication factor C, subunit RFC3
KOG2036	0.9	6.3	444	218	48	22	0.0063	0.2744	0.0231	KOG2036 Predicted P-loop ATPase fused to an acetyltransferase
KOG2270	3.9	4.7	357	97	14	14	0.0197	0.1484	0.1329	KOG2270 Serine/threonine protein kinase involved in cell cycle control
KOG2321	0.3	5.2	688	320	63	20	0.0032	0.2446	0.013	KOG2321 WD40 repeat protein
KOG2387	0.5	8.5	660	373	120	32	0.0034	0.4162	0.0082	KOG2387 CTP synthase (UTP-ammonia lyase)
KOG2481	1.1	7.4	387	147	41	28	0.0067	0.3359	0.0199	KOG2481 Protein required for normal rRNA processing
KOG2509	6.4	10.8	462	200	57	28	0.0391	0.3767	0.1039	KOG2509 Seryl-tRNA synthetase
KOG2572	0.4	4.1	506	240	39	16	0.0018	0.1882	0.0093	KOG2572 Ribosome biogenesis protein - Nop58p/Nop5p
KOG2575	1	2.7	501	273	21	8	0.006	0.0842	0.0718	KOG2575 Glucosyltransferase - Alg6p
KOG2606	3.3	7.2	317	112	27	24	0.0192	0.2898	0.0663	KOG2606 OTU (ovarian tumor)-like cysteine protease
KOG2613	0	1.6	376	117	6	5	0	0.0719	0	KOG2613 NMD protein affecting ribosome stability and mRNA decay
KOG2636	0	5.7	395	90	22	24	0	0.3048	0	KOG2636 Splicing factor 3a, subunit 3
KOG2670	0	3.1	397	188	28	15	0	0.1479	0	KOG2670 Enolase
KOG2719	2.2	4.3	333	155	25	16	0.0117	0.1583	0.0737	KOG2719 Metalloprotease
KOG2767	1	3.9	336	90	16	18	0.0044	0.1641	0.0269	KOG2767 Translation initiation factor 5 (eIF-5)
KOG2770	2.8	10.7	342	207	74	36	0.016	0.451	0.0355	KOG2770 Aminomethyl transferase
KOG2833	1.6	8.8	369	216	67	31	0.0094	0.3995	0.0236	KOG2833 Mevalonate pyrophosphate decarboxylase
KOG3031	0.3	8.7	308	158	50	32	0.0051	0.4277	0.0119	KOG3031 Protein required for biogenesis of the ribosomal 60S subunit
KOG3855	3.5	8.5	486	312	83	27	0.0146	0.3288	0.0445	KOG3855 Monooxygenase involved in coenzyme Q (ubiquinone) biosynthesis
KOG3954	0.9	5	329	128	21	16	0.0051	0.2024	0.0251	KOG3954 Electron transfer flavoprotein, alpha subunit
KOG3974	1.1	6.6	314	111	26	23	0.005	0.2748	0.0182	KOG3974 Predicted sugar kinase
		MEAN				MEAN	MEAN		MEAN
		5.5303				20.0909	0.00662576		0.0293303
		SD				SD	SD		SD
		2.11094				6.88152	0.0080712		0.0345098
